# Supplementary material for: Differences in expression of genes related to steroidgenesis in abdominal subcutaneous adipose tissue of pregnant women with and without PCOS; a case control study
Source: BMC Pregnancy Childbirth. 2021 Jul 7;21:490. doi: 10.1186/s12884-021-03957-5 (PMC8261994; doi:10.1186/s12884-021-03957-5)
Supplement: Supplementary file 1 — Additional file 1. Gene expression data [file 12884_2021_3957_MOESM1_ESM.xlsx]

## Sheet: HSD3B1
Group	HSD3B1	Replicate	GAPDH	Target	∆CT	∆∆CT	Group	2^-∆CT	Group	2^-∆∆CT			Normal	PCOS	Normal	PCOS
NORMAL	N2	1	17.137	30.8078	13.6707	0.373736	1	7.66829e-05	1	0.771781		Mean	0.000153856	0.000169333	1.54849	1.70426
		2	17.5244	31.6011	14.0767	0.779702	1	5.78749e-05	1	0.582487		SD	0.000169643	0.000151529	1.70739	1.52507
NORMAL	N3	1	16.8227	29.25	12.4273	-0.869674	1	0.000181552	1	1.82725		SEM	2.08816e-05	3.09307e-05	0.210165	0.311304
		2	17.46	29.86	12.4	-0.897037	1	0.000185029	1	1.86224
NORMAL	N4	1	17.236	30.3607	13.1247	-0.172282	1	0.000111961	1	1.12684
		2	17.46	31.8633	14.4032	1.10623	1	4.61525e-05	1	0.464505
NORMAL	N5	1	15.8939	30.0962	14.2024	0.905374	1	5.30468e-05	1	0.533894
		2	15.6579	29.8485	14.1906	0.893626	1	5.34806e-05	1	0.53826
NORMAL	N6	1	15.6752	29.1257	13.4505	0.153509	1	8.93292e-05	1	0.899061
		2	15.4552	30.4145	14.9592	1.66223	1	3.13923e-05	1	0.31595
NORMAL	N7	1	17.1383	30.8861	13.7479	0.450881	1	7.26901e-05	1	0.731596
		2	17.9222	30.9169	12.9948	-0.302239	1	0.000122514	1	1.23306
NORMAL	N9	1	15.5337	29.8966	14.3629	1.06589	1	4.74612e-05	1	0.477677
		2	16.2058	30.7906	14.5848	1.28779	1	4.06948e-05	1	0.409577
NORMAL	N11	1	19.2474	29.9773	10.7299	-2.56712	1	0.000588822	1	5.92625
		2	20.3654	31.2516	10.8861	-2.41086	1	0.000528379	1	5.31792
NORMAL	N12	1	15.9261	30.4854	14.5593	1.26228	1	4.14209e-05	1	0.416884
		2	15.4198	29.6486	14.2287	0.931727	1	5.20866e-05	1	0.52423
NORMAL	N13	1	17.8927	30.3607	12.468	-0.829003	1	0.000176506	1	1.77646
		2	17.0859	31.8633	14.7774	1.48037	1	3.56097e-05	1	0.358397
NORMAL	N14	1	17.2919	29	11.7081	-1.5889	1	0.00029889	1	3.0082
		2	18.2607	29.992	11.7314	-1.56563	1	0.000294108	1	2.96008
NORMAL	N15	1	15.9997	31.1862	15.1865	1.88951	1	2.68166e-05	1	0.269898
		2	16.587	31.5948	15.0078	1.71078	1	3.03534e-05	1	0.305495
NORMAL	N16	1	15.7585	31.2776	15.5191	2.22213	1	2.1295e-05	1	0.214325
		2	16.2116	29.3309	13.1193	-0.177693	1	0.000112382	1	1.13107
NORMAL	N17	1	20.4912	32.5948	12.1036	-1.19338	1	0.000227221	1	2.28688
		2	21.2204	31.2776	10.0572	-3.23977	1	0.000938584	1	9.44646
NORMAL	N18	1	16.1116	27.2069	11.0953	-2.20169	1	0.000457066	1	4.60018
		2	16.4335	27.6381	11.2046	-2.09241	1	0.000423723	1	4.26459
NORMAL	N19	1	15.3206	27.7427	12.4221	-0.874904	1	0.000182212	1	1.83389
		2	15.0724	28.4419	13.3695	0.0724754	1	9.44902e-05	1	0.951005
NORMAL	N20	1	16.6374	29.8227	13.1853	-0.11172	1	0.000107358	1	1.08052
		2	16.2197	29.7961	13.5764	0.279397	1	8.18648e-05	1	0.823935
NORMAL	N21	1	16.0443	29.78	13.7357	0.43874	1	7.33044e-05	1	0.737779
		2	16.6352	30.43	13.7948	0.497811	1	7.03636e-05	1	0.708181
NORMAL	N23	1	15.5966	28.9234	13.3268	0.029766	1	9.73293e-05	1	0.979579
		2	15.8157	29.401	13.5853	0.288303	1	8.1361e-05	1	0.818865
NORMAL	N24	1	18.4269	32.0198	13.5929	0.295869	1	8.09354e-05	1	0.814582
		2	18.9896	31.2711	12.2816	-1.01544	1	0.000200855	1	2.02152
NORMAL	N25	1	16.025	30.7953	14.7703	1.4733	1	3.57846e-05	1	0.360157
		2	16.8567	29.8381	12.9814	-0.315639	1	0.000123658	1	1.24456
NORMAL	N26	1	16.3932	30.4914	14.0981	0.801143	1	5.70212e-05	1	0.573894
		2	16.9987	30.1143	13.1156	-0.181399	1	0.000112671	1	1.13398
NORMAL	N27	1	18.2803	31.6554	13.3751	0.0780954	1	9.41229e-05	1	0.947307
		2	17.9777	32.6272	14.6495	1.35253	1	3.89091e-05	1	0.391604
NORMAL	N28	1	20.7789	36.7583	15.9794	2.68236	1	1.54787e-05	1	0.155786
		2	20.3619	36.4107	16.0487	2.75172	1	1.47521e-05	1	0.148474
NORMAL	N29	1	15.7178	28.7708	13.053	-0.243989	1	0.000117666	1	1.18426
		2	16.2076	29.2627	13.0551	-0.241901	1	0.000117496	1	1.18255
NORMAL	N30	1	19.5318	31.11	11.5782	-1.71882	1	0.000327054	1	3.29166
		2	20.0898	32.96	12.8702	-0.426827	1	0.000133565	1	1.34427
NORMAL	N32	1	16.3929	30.0173	13.6244	0.327418	1	7.91847e-05	1	0.796961
		2	16.3681	31.004	14.6359	1.33893	1	3.92776e-05	1	0.395312
NORMAL	N33	1	16.4784	30.7808	14.3024	1.00541	1	4.94931e-05	1	0.498127
		2	16.5782	29.944	13.3658	0.0688276	1	9.47294e-05	1	0.953412
NORMAL	N34	1	17.7384	31.63	13.8916	0.594564	1	6.57995e-05	1	0.662244
		2	18.3587	32	13.6413	0.344279	1	7.82647e-05	1	0.787701
NORMAL	N35	1	17.5764	29.4786	11.9022	-1.39483	1	0.000261271	1	2.62958
		2	17.6865	28.9207	11.2342	-2.06277	1	0.000415108	1	4.17789
NORMAL	N36	1	18.967	29.91	10.943	-2.35397	1	0.000507949	1	5.1123
		2	18.9961	30.06	11.0639	-2.23313	1	0.000467137	1	4.70154
NORMAL	N37	1	17.1616	29.6382	12.4765	-0.820462	1	0.000175464	1	1.76597
		2	17.2494	30.2421	12.9927	-0.304347	1	0.000122694	1	1.23486
NORMAL	N38	1	16.9172	31.1322	14.2149	0.917916	1	5.25877e-05	1	0.529273
		2	17.2718	31.2	13.9283	0.631278	1	6.41461e-05	1	0.645604
Treat	P1	1	16.966	29.7353	12.7693	-0.527721	2	0.00014324	2	1.44165
		2	17.7499	29.5114	11.7615	-1.53554	2	0.000288037	2	2.89897
Treat	P2	1	16.5074	29.1006	12.5932	-0.703784	2	0.000161832	2	1.62877
		2	17.8904	28.5479	10.6575	-2.6395	2	0.000619119	2	6.23118
Treat	P4	1	17.9838	30.1101	12.1263	-1.17067	2	0.000223672	2	2.25117
		2	17.9901	30.4333	12.4432	-0.853812	2	0.000179567	2	1.80727
Treat	P5	1	18.1388	33.906	15.7672	2.47022	2	1.79305e-05	2	0.180463
		2	17.9562	32.7446	14.7885	1.49145	2	3.53372e-05	2	0.355654
Treat	P6	1	16.686	33.2416	16.5556	3.25855	2	1.0382e-05	2	0.104491
		2	16.5619	34.1381	17.5762	4.27923	2	5.11713e-06	2	0.0515017
Treat	P7	1	16.2356	29.2417	13.0061	-0.290921	2	0.000121557	2	1.22342
		2	16.1175	28.0412	11.9237	-1.37329	2	0.000257399	2	2.59061
Treat	P8	1	15.6101	29.9387	14.3286	1.03159	2	4.86031e-05	2	0.48917
		2	15.275	28.979	13.7039	0.406915	2	7.49395e-05	2	0.754235
Treat	P9	1	17.946	28.9916	11.0456	-2.25139	2	0.000473086	2	4.76141
		2	17.7902	29.5494	11.7592	-1.53779	2	0.000288486	2	2.90349
Treat	P10	1	17.1	30.6	13.5	0.203	2	8.63167e-05	2	0.868742
		2	17.1	29	11.9	-1.397	2	0.000261663	2	2.63353
Treat	P11	1	18.05	29.7	11.65	-1.647	2	0.000311172	2	3.13182
		2	18.3	31.9	13.6	0.303	2	8.05364e-05	2	0.810565
Treat	P12	1	15.9	30.25	14.35	1.053	2	4.78872e-05	2	0.481965
		2	17.6	30.7	13.1	-0.197	2	0.000113896	2	1.14631
Treat	P13	1	17.9	30.5	12.6	-0.697	2	0.000161073	2	1.62113
		2	17.5	31.7	14.2	0.903	2	5.31342e-05	2	0.534774

## Sheet: HSD17B7
Group	HSD17B7	Replicate	GAPDH	Target	∆CT	∆∆CT	Group	2^-∆CT	Group	2^-∆∆CT			Normal	PCOS	Normal	PCOS
NORMAL	N2	1	17.137	24.7424	7.60537	0.567366	1	0.00513519	1	0.674848		Mean	0.00857523	0.0108922	1.12692	1.43142
		2	17.5244	24.1365	6.61218	-0.425817	1	0.010222	1	1.34333		SD	0.00446434	0.0165031	0.586687	2.16878
NORMAL	N3	1	16.8227	23.9524	7.12976	0.0917626	1	0.00714048	1	0.938376		SEM	0.000549523	0.00323653	0.0722162	0.425332
		2	17.46	24.0279	6.56787	-0.470129	1	0.0105408	1	1.38523
NORMAL	N4	1	17.236	23.4864	6.25038	-0.787621	1	0.0131356	1	1.72623
		2	17.46	24.6883	7.22829	0.190294	1	0.00666909	1	0.876427
NORMAL	N5	1	20.7518	27.6096	6.85772	-0.180277	1	0.00862223	1	1.1331
		2	21.9616	28.4662	6.50455	-0.533445	1	0.0110137	1	1.44738
NORMAL	N6	1	17.236	24.0696	6.83353	-0.204473	1	0.00876806	1	1.15227
		2	17.46	25.0696	7.60952	0.571515	1	0.00512044	1	0.67291
NORMAL	N7	1	17.1383	24.834	7.6957	0.657702	1	0.00482351	1	0.633887
		2	17.9222	24.2519	6.32978	-0.708223	1	0.0124322	1	1.63379
NORMAL	N9	1	15.5337	23.5905	8.05679	1.01879	1	0.00375548	1	0.493531
		2	16.2058	23.4864	7.28063	0.242632	1	0.00643149	1	0.845202
NORMAL	N11	1	17.4584	24.6883	7.22989	0.191885	1	0.00666174	1	0.875461
		2	17.5565	23.7694	6.21284	-0.825155	1	0.0134818	1	1.77173
NORMAL	N12	1	16.2058	23.0696	6.86378	-0.17422	1	0.00858611	1	1.12835
		2	16.2058	23.0696	6.86378	-0.17422	1	0.00858611	1	1.12835
NORMAL	N13	1	17.7063	25.046	7.33967	0.301668	1	0.00617362	1	0.811314
		2	17.5907	24.9837	7.39302	0.355024	1	0.00594946	1	0.781856
NORMAL	N14	1	18.3658	25.9463	7.58048	0.542481	1	0.00522454	1	0.686589
		2	18.0623	25.9432	7.8809	0.842898	1	0.00424242	1	0.557523
NORMAL	N15	1	15.9997	23.3302	7.33045	0.292455	1	0.00621317	1	0.816512
		2	16.587	23.4531	6.86606	-0.17194	1	0.00857255	1	1.12657
NORMAL	N16	1	15.7585	24.2426	8.48409	1.44609	1	0.00279276	1	0.367014
		2	16.2116	24.0444	7.8328	0.794804	1	0.00438623	1	0.576422
NORMAL	N17	1	20.4912	27.3592	6.86805	-0.169947	1	0.00856071	1	1.12502
		2	21.2204	27.2165	5.99607	-1.04193	1	0.0156677	1	2.05899
NORMAL	N18	1	15.5337	22.0696	6.53582	-0.502185	1	0.0107776	1	1.41636
		2	15.5337	22.0696	6.53582	-0.502185	1	0.0107776	1	1.41636
NORMAL	N19	1	16.0443	23.0696	7.02529	-0.0127076	1	0.00767673	1	1.00885
		2	16.6352	23.0696	6.43436	-0.603637	1	0.0115628	1	1.51954
NORMAL	N20	1	17.8243	25.4997	7.67534	0.637341	1	0.00489207	1	0.642897
		2	18.9792	24.8951	5.91589	-1.12211	1	0.0165631	1	2.17666
NORMAL	N21	1	16.0443	23.0902	7.04589	0.00789081	1	0.0075679	1	0.994545
		2	16.6352	23.4122	6.77698	-0.261019	1	0.00911854	1	1.19832
NORMAL	N23	1	16.868	24.574	7.70602	0.668024	1	0.00478912	1	0.629368
		2	17.4173	25.1344	7.71714	0.679136	1	0.00475237	1	0.624539
NORMAL	N24	1	18.4269	25.9611	7.5342	0.496201	1	0.00539485	1	0.708971
		2	18.9896	25.8189	6.82933	-0.20867	1	0.0087936	1	1.15562
NORMAL	N25	1	16.025	24.1068	8.08174	1.04374	1	0.00369107	1	0.485067
		2	16.8567	23.9409	7.08417	0.0461694	1	0.00736975	1	0.968504
NORMAL	N26	1	16.3932	24.3611	7.96786	0.929861	1	0.00399425	1	0.524909
		2	16.9987	24.0178	7.0191	-0.0188998	1	0.00770975	1	1.01319
NORMAL	N27	1	18.3046	24.4434	6.13883	-0.899168	1	0.0141915	1	1.86499
		2	18.2295	24.798	6.56853	-0.469467	1	0.010536	1	1.3846
NORMAL	N28	1	18.7789	26.0293	7.25039	0.212391	1	0.00656772	1	0.863106
		2	19.3619	26.0786	6.71668	-0.321318	1	0.00950774	1	1.24947
NORMAL	N29	1	15.7178	23.7835	8.06569	1.02769	1	0.00373239	1	0.490496
		2	16.2076	23.4504	7.2428	0.204798	1	0.00660238	1	0.86766
NORMAL	N30	1	19.5318	25.2613	5.72949	-1.30851	1	0.0188474	1	2.47685
		2	20.0898	25.3266	5.23675	-1.80125	1	0.0265204	1	3.48521
NORMAL	N32	1	16.3929	23.3764	6.98349	-0.05451	1	0.00790242	1	1.03851
		2	16.3681	23.2716	6.90355	-0.134455	1	0.00835268	1	1.09768
NORMAL	N33	1	16.4784	23.6677	7.18929	0.151285	1	0.00685188	1	0.900448
		2	16.5782	23.0923	6.51409	-0.52391	1	0.0109412	1	1.43785
NORMAL	N34	1	17.7384	25.1679	7.42947	0.391472	1	0.00580104	1	0.762351
		2	18.3587	25.2409	6.88214	-0.155857	1	0.00847751	1	1.11408
NORMAL	N35	1	17.5764	26.3073	8.73091	1.69291	1	0.0023536	1	0.309302
		2	17.6865	25.9554	8.26893	1.23093	1	0.00324194	1	0.426043
NORMAL	N36	1	18.967	24.6374	5.6704	-1.3676	1	0.0196354	1	2.58041
		2	18.9961	24.9706	5.9745	-1.0635	1	0.0159036	1	2.08999
NORMAL	N37	1	18.5275	24.7983	6.27079	-0.76721	1	0.012951	1	1.70198
		2	18.6563	24.9785	6.32215	-0.715855	1	0.0124981	1	1.64246
NORMAL	N38	1	16.9172	24.6913	7.77406	0.736055	1	0.00456853	1	0.600379
		2	17.2718	24.7418	7.47002	0.432018	1	0.00564028	1	0.741224
Treat	P1	1	17.147	23.7559	6.6089	-0.4291	2	0.0102453	2	1.34639
		2	16.9329	24.2607	7.32777	0.289768	2	0.00622475	2	0.818033
Treat	P2	1	17.2061	24.6947	7.48857	0.450565	2	0.00556823	2	0.731756
		2	17.2814	24.9556	7.67414	0.636143	2	0.00489613	2	0.643431
Treat	P3	1	20.304	23.7996	3.49565	-3.54235	2	0.0886553	2	11.6507
		2	19.3174	24.8444	5.52695	-1.51105	2	0.0216882	2	2.85018
Treat	P4	1	18.7143	25.2992	6.58492	-0.453081	2	0.010417	2	1.36896
		2	18.6735	25.6081	6.93457	-0.103434	2	0.00817499	2	1.07433
Treat	P5	1	18.7143	25.8702	7.1559	0.117895	2	0.00701231	2	0.921531
		2	18.6735	25.8456	7.17211	0.134112	2	0.00693393	2	0.911231
Treat	P6	1	16.6973	25.0232	8.32589	1.28789	2	0.00311643	2	0.409549
		2	16.9089	25.4825	8.57367	1.53567	2	0.00262463	2	0.344919
Treat	P7	1	17.5723	24.6143	7.04201	0.00400554	2	0.00758831	2	0.997227
		2	17.2913	25.1259	7.8346	0.796599	2	0.00438077	2	0.575705
Treat	P8	1	16.0849	23.496	7.41111	0.37311	2	0.00587535	2	0.772116
		2	15.7238	23.9329	8.20905	1.17105	2	0.00337932	2	0.444097
Treat	P9	1	18.62	25.8693	7.24923	0.211226	2	0.00657303	2	0.863803
		2	18.3181	26.1725	7.85447	0.816465	2	0.00432086	2	0.567831
Treat	P10	1	17.6788	24.9832	7.30436	0.266363	2	0.00632656	2	0.831413
		2	18.1432	24.854	6.71087	-0.327131	2	0.00954613	2	1.25452
Treat	P11	1	18.1432	24.2033	6.06014	-0.977861	2	0.0149871	2	1.96954
		2	18.2432	24.1511	5.90797	-1.13003	2	0.0166542	2	2.18863
Treat	P12	1	18.2777	26.1502	7.87246	0.834458	2	0.00426731	2	0.560794
		2	18.0543	26.9862	8.93193	1.89393	2	0.00204748	2	0.269072
Target	P13	1	17.5538	24.087	6.53324	-0.504759	2	0.0107969	2	1.41889
		2	17.8118	24.3316	6.51981	-0.518194	2	0.0108979	2	1.43216

## Sheet: HSD17B1
Group	HSD17B1	Replicate	GAPDH	Target	∆CT	∆∆CT	Group	2^-∆CT	Group	2^-∆∆CT			Normal	PCOS	Normal	PCOS
NORMAL	N2	1	17.137	22.532	5.39496	-1.36804	1	0.023766	1	2.5812		Mean	0.0142218	0.0147039	1.54462	1.59697
		2	17.5244	22.6467	5.1224	-1.6406	1	0.0287081	1	3.11796		SD	0.00856318	0.00535952	0.930038	0.582092
NORMAL	N3	1	16.8227	22.4492	5.62657	-1.13643	1	0.0202411	1	2.19836		SEM	0.00105405	0.00109401	0.11448	0.118819
		2	17.46	22.3679	4.90783	-1.85517	1	0.0333117	1	3.61795
NORMAL	N4	1	16.2058	22.7238	6.51801	-0.244995	1	0.0109115	1	1.18509
		2	16.5664	22.0884	5.52204	-1.24096	1	0.0217621	1	2.36356
NORMAL	N5	1	15.4859	26.0803	10.5944	3.83144	1	0.000646777	1	0.0702458
		2	15.4044	26.8125	11.408	4.64503	1	0.000367995	1	0.0399676
NORMAL	N6	1	15.8945	27.0579	11.1634	4.40038	1	0.000436001	1	0.0473537
		2	16.152	26.8851	10.7331	3.97006	1	0.000587525	1	0.0638105
NORMAL	N7	1	17.1383	23.2835	6.14528	-0.617717	1	0.0141282	1	1.53445
		2	17.9222	23.4403	5.51817	-1.24483	1	0.0218206	1	2.36991
NORMAL	N9	1	15.5337	21.1216	5.58784	-1.17516	1	0.0207918	1	2.25818
		2	16.2058	21.6905	5.48478	-1.27822	1	0.0223315	1	2.4254
NORMAL	N11	1	16.5664	22.0961	5.52973	-1.23327	1	0.0216463	1	2.35099
		2	16.4626	22.0001	5.53749	-1.22551	1	0.0215303	1	2.33838
NORMAL	N12	1	16.2213	26.3056	10.0842	3.32122	1	0.000921184	1	0.100049
		2	15.899	26.0971	10.1981	3.43509	1	0.000851275	1	0.0924562
NORMAL	N13	1	16.7802	22.6655	5.88535	-0.877651	1	0.0169174	1	1.83738
		2	16.6826	22.7238	6.04115	-0.721851	1	0.0151856	1	1.6493
NORMAL	N14	1	17.6421	22.0884	4.44634	-2.31666	1	0.0458688	1	4.98176
		2	17.1868	22.7839	5.59715	-1.16585	1	0.020658	1	2.24365
NORMAL	N15	1	15.9997	22.9044	6.90471	0.141708	1	0.00834595	1	0.906445
		2	16.587	23.1462	6.55924	-0.203763	1	0.0106041	1	1.1517
NORMAL	N16	1	15.7585	22.0432	6.28465	-0.478355	1	0.0128272	1	1.39315
		2	16.2116	22.0921	5.88051	-0.882492	1	0.0169742	1	1.84356
NORMAL	N17	1	20.4912	26.9606	6.4694	-0.293598	1	0.0112854	1	1.22569
		2	21.2204	27.0355	5.81504	-0.947958	1	0.0177622	1	1.92914
NORMAL	N18	1	15.9846	28.2615	12.2769	5.51389	1	0.000201505	1	0.0218853
		2	16.266	28.4414	12.1754	5.41236	1	0.000216198	1	0.0234811
NORMAL	N19	1	15.1364	25.5414	10.4051	3.64206	1	0.000737505	1	0.0800997
		2	15.0902	25.632	10.5418	3.77876	1	0.000670831	1	0.0728583
NORMAL	N20	1	16.5781	22.369	5.7909	-0.972105	1	0.018062	1	1.9617
		2	16.8802	22.3316	5.45133	-1.31167	1	0.0228553	1	2.48229
NORMAL	N21	1	16.0443	21.943	5.89873	-0.864271	1	0.0167612	1	1.82042
		2	16.6352	22.3783	5.74312	-1.01988	1	0.0186701	1	2.02774
NORMAL	N23	1	15.239	21.547	6.30801	-0.454985	1	0.0126211	1	1.37077
		2	15.1816	21.6786	6.49701	-0.265989	1	0.0110715	1	1.20246
NORMAL	N24	1	18.4269	25.2141	6.78717	0.0241742	1	0.00905434	1	0.983383
		2	18.9896	25.111	6.12143	-0.641567	1	0.0143637	1	1.56002
NORMAL	N25	1	16.025	22.597	6.57195	-0.191047	1	0.010511	1	1.14159
		2	16.8567	22.801	5.94425	-0.818754	1	0.0162407	1	1.76388
NORMAL	N26	1	16.3932	22.847	6.45382	-0.309185	1	0.011408	1	1.23901
		2	16.9987	22.923	5.92433	-0.838674	1	0.0164665	1	1.78841
NORMAL	N27	1	17.5587	23.3812	5.82249	-0.940509	1	0.0176708	1	1.91921
		2	17.2989	23.3739	6.07505	-0.687946	1	0.0148329	1	1.61099
NORMAL	N28	1	18.7789	25.1764	6.39744	-0.365556	1	0.0118625	1	1.28838
		2	19.3619	25.3987	6.03675	-0.726251	1	0.015232	1	1.65433
NORMAL	N29	1	15.7178	21.8533	6.13553	-0.627466	1	0.0142239	1	1.54485
		2	16.2076	21.9333	5.72573	-1.03727	1	0.0188966	1	2.05234
NORMAL	N30	1	19.5318	25.0404	5.50855	-1.25445	1	0.0219666	1	2.38577
		2	20.0898	25.6443	5.55449	-1.20851	1	0.021278	1	2.31098
NORMAL	N32	1	16.3929	22.4112	6.01829	-0.744714	1	0.0154282	1	1.67564
		2	16.3681	22.5109	6.14287	-0.62013	1	0.0141518	1	1.53701
NORMAL	N33	1	16.4784	22.8178	6.33939	-0.423614	1	0.0123497	1	1.34128
		2	16.5782	22.9509	6.3727	-0.390304	1	0.0120678	1	1.31067
NORMAL	N34	1	17.7384	24.6141	6.87563	0.112631	1	0.00851586	1	0.9249
		2	18.3587	24.6617	6.30296	-0.460044	1	0.0126655	1	1.37558
NORMAL	N35	1	17.5764	23.9782	6.40184	-0.361162	1	0.0118265	1	1.28446
		2	17.6865	24.3438	6.65728	-0.105718	1	0.00990737	1	1.07603
NORMAL	N36	1	18.967	24.4124	5.4454	-1.3176	1	0.0229494	1	2.49251
		2	18.9961	24.3678	5.37171	-1.39129	1	0.024152	1	2.62313
NORMAL	N37	1	17.3673	23.9253	6.55801	-0.204992	1	0.0106131	1	1.15268
		2	17.81	23.8868	6.07678	-0.686223	1	0.0148152	1	1.60907
NORMAL	N38	1	16.9172	24.3479	7.43064	0.667641	1	0.00579634	1	0.629535
		2	17.2718	24.5733	7.30155	0.538552	1	0.0063389	1	0.688462
Treat	P1	1	17.9247	23.408	5.48332	-1.27968	2	0.022354	2	2.42785
		2	17.9364	23.6386	5.7022	-1.0608	2	0.0192073	2	2.08609
Treat	P2	1	17.5889	23.1823	5.59346	-1.16954	2	0.020711	2	2.24941
		2	17.9364	24.0838	6.14736	-0.615644	2	0.0141079	2	1.53224
Treat	P4	1	17.8293	23.8024	5.97316	-0.789838	2	0.0159184	2	1.72888
		2	17.6941	23.8077	6.11358	-0.649415	2	0.014442	2	1.56853
Treat	P5	1	17.9439	25.7971	7.85326	1.09026	2	0.00432448	2	0.469677
		2	17.597	25.8293	8.23222	1.46922	2	0.00332548	2	0.361178
Treat	P6	1	16.0902	22.4808	6.39059	-0.372407	2	0.011919	2	1.29451
		2	16.253	22.798	6.545	-0.217998	2	0.0107092	2	1.16312
Treat	P7	1	16.5157	22.6404	6.12466	-0.638336	2	0.0143315	2	1.55653
		2	17.1023	22.7692	5.66688	-1.09612	2	0.0196833	2	2.13778
Treat	P8	1	15.966	21.9659	5.99991	-0.763092	2	0.015626	2	1.69712
		2	15.8535	21.9621	6.10861	-0.654388	2	0.0144919	2	1.57395
Treat	P9	1	18.4317	24.087	5.65537	-1.10763	2	0.019841	2	2.15491
		2	18.7174	24.2829	5.56553	-1.19747	2	0.0211158	2	2.29337
Treat	P10	1	17.1296	23.3934	6.26385	-0.499155	2	0.0130135	2	1.41339
		2	17.93	23.3376	5.40765	-1.35535	2	0.0235578	2	2.55859
Treat	P11	1	18.338	24.7942	6.45615	-0.306852	2	0.0113895	2	1.23701
		2	18.3411	24.6603	6.31922	-0.443782	2	0.0125235	2	1.36017
Treat	P12	1	17.698	24.7942	7.09617	0.333169	2	0.0073087	2	0.793791
		2	18.0967	24.6603	6.56361	-0.199394	2	0.010572	2	1.14822
Treat	P13	1	17.8388	24.0657	6.22685	-0.536148	2	0.0133515	2	1.4501
		2	18.0939	23.8066	5.71268	-1.05032	2	0.0190683	2	2.07099

## Sheet: CYP11A1
Group	CYP11A1	Replicate	GAPDH	Target	∆CT	∆∆CT	Group	2^-∆CT	Group	2^-∆∆CT			Normal	PCOS	Normal	PCOS
NORMAL	N2	1	17.137	26.6197	9.48269	-0.338305	1	0.00139773	1	1.26427		Mean	0.00170668	0.0023024	1.54371	2.08256
		2	17.5244	26.0984	8.57401	-1.24699	1	0.00262401	1	2.37346		SD	0.00164008	0.00154159	1.48348	1.39439
NORMAL	N3	1	16.8227	24.8035	7.98078	-1.84022	1	0.00395864	1	3.58065		SEM	0.00020188	0.00030233	0.182603	0.273462
		2	17.46	24.6464	7.18637	-2.63463	1	0.00686576	1	6.21018
NORMAL	N4	1	20.68	31.74	11.06	1.239	1	0.000468391	1	0.423666
		2	20.22	29.89	9.67	-0.151	1	0.00122755	1	1.11034
NORMAL	N5	1	15.4859	26.9503	11.4645	1.64349	1	0.00035387	1	0.320081
		2	15.4044	27.529	12.1245	2.30353	1	0.000223952	1	0.202567
NORMAL	N6	1	15.8945	28.3451	12.4506	2.62957	1	0.000178651	1	0.161592
		2	16.152	28.55	12.398	2.577	1	0.000185281	1	0.167589
NORMAL	N7	1	17.1383	27.6373	10.4991	0.678071	1	0.000690979	1	0.625
		2	17.9222	28.4976	10.5755	0.754481	1	0.000655334	1	0.592759
NORMAL	N9	1	15.5337	25.6081	10.0743	0.253345	1	0.000927513	1	0.838949
		2	16.2058	25.4191	9.21329	-0.607709	1	0.0016847	1	1.52384
NORMAL	N11	1	20.3654	28.191	7.82553	-1.99547	1	0.00440839	1	3.98745
		2	19.2474	28.0156	8.76817	-1.05283	1	0.0022936	1	2.07459
NORMAL	N12	1	16.2213	27.7379	11.5165	1.69553	1	0.000341332	1	0.30874
		2	15.899	28.0815	12.1825	2.36149	1	0.000215131	1	0.19459
NORMAL	N13	1	17.8927	26.114	8.22125	-1.59975	1	0.00335087	1	3.03091
		2	17.0859	26.1796	9.09368	-0.727322	1	0.00183033	1	1.65556
NORMAL	N14	1	17.2919	28.8115	11.5196	1.69862	1	0.000340603	1	0.30808
		2	17.8927	28.191	10.2982	0.477208	1	0.000794201	1	0.718366
NORMAL	N15	1	15.9997	26.741	10.7413	0.920342	1	0.000584163	1	0.528384
		2	16.587	26.8133	10.2262	0.405244	1	0.000834822	1	0.755109
NORMAL	N16	1	15.7585	25.9105	10.152	0.330964	1	0.00087893	1	0.795005
		2	16.2116	26.0058	9.79417	-0.0268315	1	0.00112632	1	1.01877
NORMAL	N17	1	20.4912	30.9939	10.5028	0.68175	1	0.000689219	1	0.623408
		2	21.2204	30.4011	9.18069	-0.640315	1	0.00172321	1	1.55867
NORMAL	N18	1	15.9846	29.0008	13.0162	3.19517	1	0.000120709	1	0.109183
		2	16.266	29.3321	13.0661	3.24507	1	0.000116606	1	0.105472
NORMAL	N19	1	15.1364	27.0994	11.963	2.14198	1	0.000250486	1	0.226568
		2	15.0902	26.6712	11.581	1.75996	1	0.000326426	1	0.295257
NORMAL	N20	1	16.6374	25.793	9.15565	-0.665355	1	0.00175338	1	1.58596
		2	16.2197	25.8255	9.60575	-0.215249	1	0.00128346	1	1.1609
NORMAL	N21	1	16.0443	24.9984	8.95411	-0.866895	1	0.00201626	1	1.82373
		2	16.6352	25.2289	8.59368	-1.22732	1	0.00258847	1	2.34131
NORMAL	N23	1	15.5966	24.0073	8.41061	-1.41039	1	0.00293869	1	2.65809
		2	15.8157	23.812	7.99629	-1.82471	1	0.00391631	1	3.54236
NORMAL	N24	1	18.4269	29.2777	10.8508	1.02979	1	0.000541485	1	0.489781
		2	18.9896	29.1297	10.1402	0.319158	1	0.000886152	1	0.801538
NORMAL	N25	1	16.025	25.6845	9.65945	-0.161548	1	0.00123656	1	1.11849
		2	16.8567	25.9271	9.07043	-0.750573	1	0.00186007	1	1.68246
NORMAL	N26	1	16.3932	26.0182	9.62493	-0.196067	1	0.0012665	1	1.14557
		2	16.9987	26.2253	9.22669	-0.594308	1	0.00166913	1	1.50975
NORMAL	N27	1	18.2803	25.1991	6.91883	-2.90217	1	0.00826467	1	7.47551
		2	17.9777	25.5039	7.5262	-2.2948	1	0.00542486	1	4.90686
NORMAL	N28	1	18.7789	29.8914	11.1124	1.29144	1	0.000451671	1	0.408543
		2	19.3619	29.619	10.2571	0.436071	1	0.000817173	1	0.739145
NORMAL	N29	1	15.7178	25.9548	10.2371	0.416068	1	0.000828582	1	0.749464
		2	16.2076	25.5958	9.3882	-0.432803	1	0.00149235	1	1.34985
NORMAL	N30	1	19.5318	30.1974	10.6656	0.844619	1	0.000615643	1	0.556858
		2	20.0898	28.2228	8.13297	-1.68803	1	0.00356231	1	3.22216
NORMAL	N32	1	16.3929	25.9136	9.52068	-0.300324	1	0.00136142	1	1.23142
		2	16.3681	26.0667	9.69865	-0.122348	1	0.00120341	1	1.0885
NORMAL	N33	1	16.4784	25.9168	9.43839	-0.382611	1	0.00144132	1	1.3037
		2	16.5782	26.0017	9.42345	-0.397553	1	0.00145633	1	1.31727
NORMAL	N34	1	17.7384	27.1807	9.44223	-0.378774	1	0.0014375	1	1.30024
		2	18.3587	27.1851	8.82635	-0.994649	1	0.00220294	1	1.9926
NORMAL	N35	1	17.5764	27.6665	10.0902	0.269151	1	0.000917407	1	0.829808
		2	17.6865	27.4444	9.75796	-0.0630387	1	0.00115494	1	1.04466
NORMAL	N36	1	18.967	27.29	8.32298	-1.49802	1	0.00312271	1	2.82454
		2	18.9961	27.0831	8.08695	-1.73405	1	0.00367778	1	3.32661
NORMAL	N37	1	17.1616	26.0709	8.09646	-1.72454	1	0.00365362	1	3.30476
		2	17.2494	26.1351	7.68558	-2.13542	1	0.00485748	1	4.39366
NORMAL	N38	1	16.9172	28.3389	11.4217	1.60065	1	0.000364536	1	0.329728
		2	17.2718	27.7362	10.4645	0.643451	1	0.000707761	1	0.64018
Treat	P1	1	16.966	25.3646	8.39861	-1.42239	2	0.00296323	2	2.68028
		2	17.7499	24.8498	7.09983	-2.72117	2	0.00729019	2	6.59408
Treat	P2	1	16.5074	25.3646	8.85725	-0.963748	2	0.00215626	2	1.95037
		2	17.8904	26.0025	8.11215	-1.70885	2	0.00361408	2	3.26899
Treat	P3	1	22.852	31.6257	8.77364	-1.04736	2	0.00228493	2	2.06675
		2	23.7886	32.4347	8.64606	-1.17494	2	0.00249618	2	2.25783
Treat	P4	1	17.9838	27.8979	9.91411	0.0931083	2	0.00103647	2	0.937501
		2	17.9901	28.4206	10.4305	0.609483	2	0.000724622	2	0.655432
Treat	P5	1	18.1388	28.241	10.1022	0.28123	2	0.000909758	2	0.822889
		2	17.9562	28.6683	10.7122	0.891152	2	0.000596102	2	0.539183
Treat	P6	1	16.686	25.7735	9.08746	-0.733537	2	0.00183823	2	1.66271
		2	16.5619	26.1312	9.56926	-0.251738	2	0.00131633	2	1.19064
Treat	P7	1	16.2356	25.5691	9.33348	-0.487519	2	0.00155004	2	1.40203
		2	16.1175	25.0538	8.93628	-0.884723	2	0.00204133	2	1.84641
Treat	P8	1	15.6101	24.1931	8.58301	-1.23799	2	0.00260769	2	2.3587
		2	15.275	24.1604	8.88535	-0.935651	2	0.00211467	2	1.91275
Treat	P9	1	17.946	28.3054	10.3594	0.538438	2	0.000761199	2	0.688516
		2	17.7902	27.6667	9.87648	0.0554763	2	0.00106386	2	0.962277
Treat	P10	1	17.11	24.95	7.84	-1.981	2	0.0043644	2	3.94767
		2	17.15	24.8	7.65	-2.171	2	0.00497875	2	4.50335
Treat	P11	1	18.05	26.3	8.25	-1.571	2	0.00328475	2	2.97111
		2	18.31	26.59	8.28	-1.541	2	0.00321715	2	2.90996
Treat	P12	1	16.94	27.19	10.25	0.429	2	0.000821188	2	0.742776
		2	17.67	27.49	9.82	-0.001	2	0.00110633	2	1.00069
Target	P13	1	17.93	26.34	8.41	-1.411	2	0.00293994	2	2.65921
		2	17.53	26.66	9.13	-0.691	2	0.00178483	2	1.6144

## Sheet: CYP17A1
Group	CYP17A1	Replicate	GAPDH	Target	∆CT	∆∆CT	Group	2^-∆CT	Group	2^-∆∆CT			Normal	PCOS	Normal	PCOS
NORMAL	N2	1	17.137	28.6113	11.4743	-0.714734	1	0.000351481	1	1.64118		Mean	0.000425368	0.000489162	1.98618	2.28406
		2	17.5244	28.9488	11.4244	-0.764573	1	0.000363835	1	1.69887		SD	0.000463671	0.000352828	2.16503	1.64747
NORMAL	N3	1	16.8227	26.8214	9.99874	-2.19026	1	0.000977415	1	4.56387		SEM	5.7074e-05	7.20206e-05	0.266497	0.336288
		2	17.46	26.9936	9.53358	-2.65542	1	0.00134929	1	6.30028
NORMAL	N4	1	21.25	32.94	11.69	-0.499	1	0.000302663	1	1.41323
		2	21.45	33.07	11.62	-0.569	1	0.00031771	1	1.48349
NORMAL	N5	1	21.8137	33.4147	11.601	-0.587964	1	0.000321914	1	1.50312
		2	21.3672	34.4518	13.0846	0.895623	1	0.000115116	1	0.537515
NORMAL	N6	1	15.081	33.3713	18.2903	6.10125	1	3.1195e-06	1	0.014566
		2	14.9486	33.1743	18.2256	6.03664	1	3.2624e-06	1	0.0152332
NORMAL	N7	1	17.1383	29.8828	12.7445	0.555511	1	0.00014572	1	0.680416
		2	17.9222	29.7242	11.802	-0.387	1	0.000280055	1	1.30767
NORMAL	N9	1	15.5337	27.145	11.6113	-0.5777	1	0.000319632	1	1.49247
		2	16.2058	27.125	10.9192	-1.2698	1	0.000516408	1	2.41128
NORMAL	N11	1	20.7905	31.6885	10.898	-1.29099	1	0.00052405	1	2.44696
		2	21.2769	30.4185	9.14165	-3.04735	1	0.00177048	1	8.26694
NORMAL	N12	1	15.398	32.3994	17.0014	4.81244	1	7.62176e-06	1	0.0355885
		2	15.3549	32.58	17.2251	5.03613	1	6.52707e-06	1	0.030477
NORMAL	N13	1	17.6083	28.7935	11.1852	-1.00381	1	0.000429461	1	2.00529
		2	17.8161	28.2372	10.4211	-1.7679	1	0.00072935	1	3.40558
NORMAL	N14	1	18.797	30.014	11.217	-0.972018	1	0.000420099	1	1.96158
		2	17.9575	30.0374	12.0799	-0.109084	1	0.000230985	1	1.07854
NORMAL	N15	1	15.9997	28.4256	12.4259	0.236853	1	0.000181738	1	0.848594
		2	16.587	28.2372	11.6501	-0.538857	1	0.000311141	1	1.45282
NORMAL	N16	1	15.7585	27.087	11.3285	-0.860516	1	0.000388854	1	1.81569
		2	16.2116	27.2517	11.0401	-1.14886	1	0.000474882	1	2.21738
NORMAL	N17	1	20.4912	33.2434	12.7522	0.56323	1	0.000144943	1	0.676785
		2	21.2204	32.3015	11.081	-1.10795	1	0.000461608	1	2.1554
NORMAL	N18	1	15.749	30.3621	14.6131	2.42414	1	3.99032e-05	1	0.186321
		2	16.0306	30.6689	14.6383	2.44934	1	3.92122e-05	1	0.183095
NORMAL	N19	1	14.7309	32.8852	18.1544	5.96536	1	3.42763e-06	1	0.0160048
		2	14.7491	32	17.2509	5.06187	1	6.41164e-06	1	0.0299381
NORMAL	N20	1	17.246	28.5477	11.3017	-0.887307	1	0.000396142	1	1.84972
		2	17.9411	27.5873	9.64615	-2.54285	1	0.00124802	1	5.8274
NORMAL	N21	1	16.0443	27.86	11.8157	-0.37326	1	0.000277401	1	1.29528
		2	16.6352	28.44	11.8048	-0.384189	1	0.00027951	1	1.30513
NORMAL	N23	1	15.1072	26.0148	10.9076	-1.28137	1	0.000520567	1	2.4307
		2	15.2741	26.5811	11.307	-0.881996	1	0.000394687	1	1.84292
NORMAL	N24	1	18.4269	31.8214	13.3944	1.20543	1	9.28701e-05	1	0.433641
		2	18.9896	30.8135	11.8239	-0.365079	1	0.000275832	1	1.28795
NORMAL	N25	1	16.025	28.0377	12.0127	-0.176333	1	0.000242006	1	1.13001
		2	16.8567	27.8058	10.9491	-1.23993	1	0.000505828	1	2.36188
NORMAL	N26	1	16.3932	28.5058	12.1126	-0.076392	1	0.000225809	1	1.05438
		2	16.9987	28.233	11.2343	-0.954671	1	0.000415078	1	1.93814
NORMAL	N27	1	17.8724	27.9028	10.0304	-2.15863	1	0.000956218	1	4.4649
		2	17.5954	27.3038	9.70843	-2.48057	1	0.00119529	1	5.58118
NORMAL	N28	1	18.7789	32.0253	13.2464	1.05738	1	0.000102907	1	0.480505
		2	19.3619	30.5911	11.2291	-0.959861	1	0.000416574	1	1.94512
NORMAL	N29	1	15.7178	28.077	12.3592	0.170179	1	0.000190334	1	0.888733
		2	16.2076	27.9524	11.7448	-0.444228	1	0.000291388	1	1.36059
NORMAL	N30	1	19.5318	30.5264	10.9945	-1.19446	1	0.000490134	1	2.2886
		2	20.0898	31.9343	11.8445	-0.344523	1	0.00027193	1	1.26973
NORMAL	N32	1	16.3929	28.5786	12.1857	-0.00329672	1	0.000214653	1	1.00229
		2	16.3681	28.2082	11.8401	-0.348891	1	0.000272755	1	1.27358
NORMAL	N33	1	16.4784	28.995	12.5166	0.327645	1	0.000170653	1	0.796836
		2	16.5782	28.3686	11.7904	-0.398644	1	0.000282325	1	1.31827
NORMAL	N34	1	17.7384	30.3635	12.625	0.436023	1	0.000158303	1	0.739169
		2	18.3587	29.9639	11.6052	-0.583773	1	0.000320981	1	1.49876
NORMAL	N35	1	17.5764	31.0261	13.4497	1.26074	1	8.9377e-05	1	0.417331
		2	17.6865	31.0657	13.3792	1.19021	1	9.38551e-05	1	0.43824
NORMAL	N36	1	18.967	28.4007	9.43369	-2.75531	1	0.00144603	1	6.75198
		2	18.9961	27.6278	8.63171	-3.55729	1	0.00252113	1	11.772
NORMAL	N37	1	17.9745	28.171	10.1965	-1.99247	1	0.000852192	1	3.97917
		2	18.4496	28.0872	9.63768	-2.55132	1	0.00125536	1	5.86171
NORMAL	N38	1	16.9172	31.9209	15.0037	2.81467	1	3.04401e-05	1	0.142135
		2	17.2718	31.9026	14.6309	2.44188	1	3.94153e-05	1	0.184043
Treat	P1	1	16.7493	28.8618	12.1125	-0.0764779	2	0.000225823	2	1.05444
		2	17.7551	28.7003	10.9453	-1.24375	2	0.000507167	2	2.36813
Treat	P2	1	17.3033	29.9607	12.6574	0.468358	2	0.000154794	2	0.722787
		2	17.5621	29.399	11.8369	-0.35212	2	0.000273366	2	1.27644
Treat	P4	1	17.7643	27.6923	9.92797	-2.26103	2	0.00102656	2	4.79335
		2	17.8553	27.9609	10.1056	-2.08338	2	0.000907624	2	4.238
Treat	P5	1	17.8553	30.4821	12.6268	0.437827	2	0.000158105	2	0.738246
		2	17.8553	30.8349	12.9796	0.790576	2	0.000123811	2	0.578113
Treat	P6	1	16.3062	29.0113	12.7051	0.51613	2	0.000149753	2	0.699245
		2	16.2001	28.2717	12.0716	-0.117383	2	0.000232317	2	1.08477
Treat	P7	1	17.8053	28.6211	10.8157	-1.37328	2	0.00055481	2	2.59059
		2	17.9184	29.5522	11.6337	-0.555268	2	0.000314701	2	1.46944
Treat	P8	1	17.062	27.8062	10.7441	-1.44486	2	0.000583032	2	2.72237
		2	16.9266	29.0761	12.1495	-0.0395173	2	0.000220111	2	1.02777
Treat	P9	1	19.3827	30.5796	11.1968	-0.99219	2	0.000426015	2	1.9892
		2	19.902	29.7726	9.87063	-2.31837	2	0.00106818	2	4.9877
Treat	P10	1	17.8419	29.8971	12.0551	-0.133872	2	0.000234988	2	1.09723
		2	17.8397	29.5137	11.674	-0.515006	2	0.00030604	2	1.429
Treat	P11	1	18.8533	28.5927	9.73945	-2.44955	2	0.00116986	2	5.46246
		2	18.9724	28.6419	9.66948	-2.51952	2	0.001228	2	5.73393
Treat	P12	1	18.6454	31.0432	12.3978	0.208774	2	0.00018531	2	0.865272
		2	18.5977	30.1228	11.525	-0.663957	2	0.000339325	2	1.58442
Treat	P13	1	18.5193	29.0176	10.4983	-1.6907	2	0.000691349	2	3.22814
		2	18.4493	29.0171	10.5678	-1.62121	2	0.000658836	2	3.07632

## Sheet: HSD17B3
Group	HSD17B3	Replicate	GAPDH	Target	∆CT	∆∆CT	Group	2^-∆CT	Group	2^-∆∆CT			Normal	PCOS	Normal	PCOS
NORMAL	N2	1	18.039	28.2193	10.1803	-1.21568	1	0.000861822	1	2.3225		Mean	0.000609547	0.000642821	1.64265	1.73232
		2	18.818	28.2269	9.40891	-1.98709	1	0.00147108	1	3.96436		SD	0.000546185	0.000342795	1.4719	0.923788
NORMAL	N3	1	16.9183	26.5852	9.66683	-1.72917	1	0.00123025	1	3.31536		SEM	6.72307e-05	6.99728e-05	0.181178	0.188568
		2	17.2922	26.1414	8.84926	-2.54674	1	0.00216823	1	5.84311
NORMAL	N4	1	16.6826	28.049	11.3664	-0.0296269	1	0.000378775	1	1.02075
		2	17.6421	27.8651	10.223	-1.173	1	0.000836704	1	2.25481
NORMAL	N5	1	20.3638	32.189	11.8253	0.429281	1	0.000275572	1	0.742632
		2	20.8367	32.0262	11.1895	-0.206469	1	0.000428169	1	1.15386
NORMAL	N6	1	15.8945	30.1961	14.3016	2.90556	1	4.95224e-05	1	0.133456
		2	16.152	29.8933	13.7412	2.34524	1	7.30256e-05	1	0.196795
NORMAL	N7	1	18.6217	29.4354	10.8138	-0.582241	1	0.000555564	1	1.49717
		2	19.3776	28.9839	9.60635	-1.78965	1	0.00128292	1	3.45731
NORMAL	N9	1	17.0675	28.3977	11.3303	-0.0657426	1	0.000388376	1	1.04662
		2	17.7656	27.5719	9.80631	-1.58969	1	0.00111688	1	3.00985
NORMAL	N11	1	16.5664	27.8761	11.3097	-0.086279	1	0.000393944	1	1.06163
		2	16.4626	27.755	11.2924	-0.10364	1	0.000398713	1	1.07448
NORMAL	N12	1	16.2213	30.3187	14.0974	2.70136	1	5.70522e-05	1	0.153748
		2	15.899	29.6845	13.7855	2.38953	1	7.0818e-05	1	0.190845
NORMAL	N13	1	16.7802	28.049	11.2688	-0.127186	1	0.000405274	1	1.09216
		2	16.6826	27.8651	11.1825	-0.213535	1	0.000430272	1	1.15953
NORMAL	N14	1	17.6421	27.9608	10.3187	-1.07726	1	0.000782981	1	2.11003
		2	17.1868	26.9719	9.78514	-1.61086	1	0.00113339	1	3.05434
NORMAL	N15	1	16.4012	31.19	14.7888	3.39276	1	3.53298e-05	1	0.0952091
		2	16.9413	31.59	14.6487	3.25271	1	3.89312e-05	1	0.104915
NORMAL	N16	1	16.2142	27.8893	11.6752	0.279165	1	0.000305791	1	0.824068
		2	16.4713	27.4908	11.0194	-0.376553	1	0.000481743	1	1.29824
NORMAL	N17	1	20.6723	30.3064	9.63411	-1.76189	1	0.00125847	1	3.39142
		2	21.1139	30.1746	9.06071	-2.33529	1	0.00187263	1	5.04651
NORMAL	N18	1	15.9846	30.9072	14.9226	3.52664	1	3.21987e-05	1	0.0867714
		2	16.266	29.9072	13.6412	2.24525	1	7.82664e-05	1	0.210918
NORMAL	N19	1	15.1364	29.8411	14.7047	3.3087	1	3.74495e-05	1	0.100921
		2	15.0902	29.6848	14.5946	3.19855	1	4.04205e-05	1	0.108928
NORMAL	N20	1	16.5781	27.9733	11.3952	-0.000768753	1	0.000371273	1	1.00053
		2	16.8802	27.6147	10.7345	-0.661499	1	0.000586939	1	1.58173
NORMAL	N21	1	16.2344	26.3912	10.1568	-1.23922	1	0.000876002	1	2.36071
		2	16.5815	26.1741	9.59262	-1.80338	1	0.00129519	1	3.49036
NORMAL	N23	1	15.239	26.149	10.91	-0.48603	1	0.000519723	1	1.40059
		2	15.1816	26.4348	11.2533	-0.14275	1	0.00040967	1	1.10401
NORMAL	N24	1	19.7528	32.2848	12.532	1.13599	1	0.000168848	1	0.455023
		2	20.6	30.6894	10.0894	-1.30664	1	0.00091791	1	2.47365
NORMAL	N25	1	16.7632	28.8956	12.1324	0.736399	1	0.000222733	1	0.600236
		2	16.9009	29.0796	12.1787	0.78269	1	0.000215699	1	0.581282
NORMAL	N26	1	16.8489	29.4	12.5511	1.15515	1	0.000166621	1	0.449021
		2	17.0574	29.46	12.4026	1.00662	1	0.000184688	1	0.497711
NORMAL	N27	1	17.5587	28.84	11.2812	-0.114763	1	0.000401799	1	1.0828
		2	17.2989	28.6129	11.3141	-0.0819379	1	0.000392761	1	1.05844
NORMAL	N28	1	19.9339	29.94	10.0061	-1.38986	1	0.000972414	1	2.62053
		2	20.8609	30.2365	9.37553	-2.02047	1	0.00150552	1	4.05717
NORMAL	N29	1	15.9796	29.4605	13.4809	2.08487	1	8.7469e-05	1	0.235718
		2	16.3921	29.3957	13.0036	1.60762	1	0.000121764	1	0.328139
NORMAL	N30	1	17.69	28.7892	11.0992	-0.296839	1	0.000455847	1	1.22845
		2	18.2142	29.459	11.2449	-0.15115	1	0.000412062	1	1.11045
NORMAL	N32	1	17.9757	29.1271	11.1514	-0.244637	1	0.000439648	1	1.18479
		2	17.8666	28.7656	10.899	-0.497046	1	0.000523706	1	1.41132
NORMAL	N33	1	16.949	29.274	12.325	0.928965	1	0.000194902	1	0.525235
		2	16.9473	29.1408	12.1935	0.797499	1	0.000213497	1	0.575346
NORMAL	N34	1	19.7276	29.3413	9.6137	-1.7823	1	0.00127641	1	3.43975
		2	20.0544	28.9361	8.88169	-2.51431	1	0.00212004	1	5.71323
NORMAL	N35	1	18.986	29.934	10.948	-0.448011	1	0.000506206	1	1.36416
		2	19.3604	30.2108	10.8504	-0.545637	1	0.000541646	1	1.45966
NORMAL	N36	1	18.756	28.1721	9.41611	-1.97989	1	0.00146375	1	3.94463
		2	18.8987	28.0003	9.10161	-2.29439	1	0.00182029	1	4.90545
NORMAL	N37	1	17.3673	28.0284	10.6611	-0.734917	1	0.000617581	1	1.6643
		2	17.81	27.855	10.045	-1.35098	1	0.000946562	1	2.55086
NORMAL	N38	1	17.3694	30.251	12.8815	1.48554	1	0.000132517	1	0.357115
		2	17.5113	29.9687	12.4573	1.06134	1	0.000177815	1	0.479188
Treat	P1	1	17.9247	28.025	10.1002	-1.29576	2	0.000911011	2	2.45506
		2	17.9364	28.0299	10.0935	-1.30253	2	0.000915298	2	2.46661
Treat	P2	1	17.9882	27.8544	9.86619	-1.52981	2	0.00107147	2	2.88747
		2	17.4996	28.9555	11.4559	0.0598582	2	0.000355994	2	0.959358
Treat	P4	1	17.8293	28.4373	10.608	-0.787973	2	0.000640716	2	1.72665
		2	17.6941	28.5721	10.878	-0.518009	2	0.000531372	2	1.43198
Treat	P5	1	17.9439	32.7563	14.8124	3.41639	2	3.47557e-05	2	0.0936622
		2	17.597	31.7451	14.1481	2.75209	2	5.50808e-05	2	0.148436
Treat	P6	1	16.0902	28.5562	12.466	1.07001	2	0.000176749	2	0.476316
		2	16.253	28.3968	12.1437	0.74774	2	0.000220989	2	0.595536
Treat	P7	1	16.5157	26.4742	9.9585	-1.4375	2	0.00100506	2	2.70851
		2	17.1023	27.0568	9.95452	-1.44148	2	0.00100784	2	2.71599
Treat	P8	1	15.966	26.2262	10.2602	-1.13582	2	0.000815413	2	2.19743
		2	15.8535	26.296	10.4425	-0.953486	2	0.000718604	2	1.93655
Treat	P9	1	18.4317	28.3342	9.90252	-1.49348	2	0.00104483	2	2.81567
		2	18.7174	28.6388	9.92144	-1.47456	2	0.00103121	2	2.77898
Treat	P10	1	17.1296	27.7687	10.639	-0.75695	2	0.000627086	2	1.68991
		2	17.93	27.7576	9.8276	-1.5684	2	0.00110052	2	2.96576
Treat	P11	1	18.338	28.977	10.639	-0.757015	2	0.000627114	2	1.68999
		2	18.3411	28.6721	10.331	-1.065	2	0.000776353	2	2.09217
Treat	P12	1	17.698	29.7153	12.0173	0.621302	2	0.00024123	2	0.650084
		2	18.0967	29.8593	11.7626	0.36655	2	0.000287819	2	0.775635
Treat	P13	1	17.8388	28.2106	10.3718	-1.02421	2	0.000754708	2	2.03384
		2	18.0939	29.1292	11.0353	-0.360729	2	0.000476489	2	1.28407

## Sheet: HSD3B2
Group	HSD3 B2	Replicate	GAPDH	Target	∆CT	∆∆CT	Group	2^-∆CT	Group	2^-∆∆CT			Normal	PCOS	Normal	PCOS
NORMAL	N2	1	17.4752	31.0665	13.5913	0.143309	1	8.1023e-05	1	0.90544		Mean	0.000171568	0.000341184	1.91729	3.81277
		2	17.446	31.0189	13.5729	0.124918	1	8.20625e-05	1	0.917056		SD	0.00020661	0.000331731	2.30889	3.70712
NORMAL	N3	1	16.7154	31.7103	14.995	1.54696	1	3.06243e-05	1	0.342229		SEM	2.5432e-05	8.29327e-05	0.284205	0.926781
		2	16.9706	31.9582	14.9876	1.53956	1	3.07818e-05	1	0.34399
NORMAL	N4	1	16.4561	30.9601	14.504	1.05599	1	4.30392e-05	1	0.480967
		2	17.0139	31.2114	14.1975	0.74955	1	5.32245e-05	1	0.594789
NORMAL	N5	1	19.4091	31.2983	11.8892	-1.55883	1	0.000263635	1	2.94615
		2	19.556	31.6662	12.1102	-1.33776	1	0.00022618	1	2.52758
NORMAL	N6	1	15.6752	30.2638	14.5887	1.14066	1	4.05859e-05	1	0.453551
		2	15.4552	31.6207	16.1655	2.71749	1	1.36051e-05	1	0.152039
NORMAL	N7	1	17.9902	30.9862	12.9959	-0.452063	1	0.000122415	1	1.36799
		2	17.578	31.2456	13.6676	0.219585	1	7.68505e-05	1	0.858812
NORMAL	N9	1	16.28	30.9601	14.6801	1.23207	1	3.80941e-05	1	0.425705
		2	16.4561	31.2114	14.7553	1.3073	1	3.61586e-05	1	0.404076
NORMAL	N11	1	17.0139	27.9985	10.9846	-2.46338	1	0.000493513	1	5.51505
		2	16.7787	27.4225	10.6439	-2.80413	1	0.000624994	1	6.98437
NORMAL	N12	1	15.9261	30.5733	14.6472	1.19918	1	3.89726e-05	1	0.435523
		2	15.4198	31.2692	15.8494	2.40138	1	1.6938e-05	1	0.189284
NORMAL	N13	1	17.2718	29.7999	12.5281	-0.919912	1	0.000169305	1	1.892
		2	16.9709	29.9538	12.9829	-0.465065	1	0.000123523	1	1.38038
NORMAL	N14	1	18.63	29.98	11.35	-2.098	1	0.000383098	1	4.28115
		2	18.57	29	10.43	-3.018	1	0.000724865	1	8.10044
NORMAL	N15	1	16.1904	31.3531	15.1627	1.71471	1	2.72627e-05	1	0.304663
		2	16.7168	30.9846	14.2678	0.819757	1	5.06964e-05	1	0.566537
NORMAL	N16	1	15.8807	30.2862	14.4055	0.957538	1	4.60788e-05	1	0.514935
		2	16.2654	30.2838	14.0184	0.570417	1	6.02609e-05	1	0.673422
NORMAL	N17	1	20.4398	31.1889	10.7491	-2.69888	1	0.000581022	1	6.49297
		2	20.8287	31.0171	10.1885	-3.25955	1	0.000856978	1	9.57682
NORMAL	N18	1	16.1116	29.7179	13.6063	0.158266	1	8.01873e-05	1	0.896101
		2	16.4335	33.0668	16.6334	3.18536	1	9.83696e-06	1	0.109929
NORMAL	N19	1	15.3206	32.0905	16.7698	3.32185	1	8.94896e-06	1	0.100006
		2	15.0724	31.3972	16.3248	2.87677	1	1.2183e-05	1	0.136146
NORMAL	N20	1	16.6374	27.3736	10.7362	-2.71182	1	0.000586258	1	6.5515
		2	16.2197	27.5868	11.367	-2.08097	1	0.000378603	1	4.23092
NORMAL	N21	1	15.8605	31.0223	15.1617	1.71371	1	2.72816e-05	1	0.304874
		2	16.3108	31.0285	14.7177	1.26968	1	3.7114e-05	1	0.414753
NORMAL	N23	1	15.5966	28.9234	13.3268	-0.121234	1	9.73293e-05	1	1.08766
		2	15.8157	29.401	13.5853	0.137303	1	8.1361e-05	1	0.909217
NORMAL	N24	1	19.3062	30.8096	11.5034	-1.94458	1	0.000344449	1	3.84925
		2	19.3497	30.7017	11.352	-2.09604	1	0.000382576	1	4.27533
NORMAL	N25	1	16.212	31.1767	14.9647	1.51669	1	3.12736e-05	1	0.349486
		2	16.7223	30.4324	13.7101	0.26211	1	7.46184e-05	1	0.833868
NORMAL	N26	1	16.5104	31.7934	15.283	1.83498	1	2.50821e-05	1	0.280295
		2	16.9352	31.0195	14.0843	0.636309	1	5.75706e-05	1	0.643357
NORMAL	N27	1	18.2803	30.6554	12.783	-0.665024	1	0.000141886	1	1.58559
		2	17.9777	30.6272	13.0318	-0.416157	1	0.000119405	1	1.33437
NORMAL	N28	1	19.0838	31.3314	12.2477	-1.20033	1	0.000205628	1	2.29791
		2	19.7115	31.1967	11.4852	-1.96278	1	0.000348822	1	3.89812
NORMAL	N29	1	15.7333	30.9247	15.1914	1.74343	1	2.67254e-05	1	0.298659
		2	16.1912	30.5144	14.3233	0.875254	1	4.87833e-05	1	0.545158
NORMAL	N30	1	17.448	31.8391	14.3912	0.943155	1	4.65405e-05	1	0.520094
		2	17.8574	31.8518	13.9944	0.54639	1	6.12729e-05	1	0.684731
NORMAL	N32	1	16.5821	31.3338	14.7516	1.30365	1	3.62503e-05	1	0.405101
		2	16.5584	31.4427	14.8843	1.43628	1	3.30662e-05	1	0.369518
NORMAL	N33	1	16.8417	30.5881	13.7464	0.298386	1	7.27655e-05	1	0.813162
		2	16.5897	30.0154	13.4257	-0.0222798	1	9.08773e-05	1	1.01556
NORMAL	N34	1	19.1876	30.9466	11.759	-1.68899	1	0.000288527	1	3.22432
		2	19.6657	30.8154	11.1497	-2.29834	1	0.000440167	1	4.91891
NORMAL	N35	1	17.5955	31.0644	13.4689	0.020935	1	8.81955e-05	1	0.985594
		2	18.1725	30.7988	12.6263	-0.821693	1	0.000158162	1	1.76748
NORMAL	N36	1	18.6484	32.9777	14.3293	0.881256	1	4.85807e-05	1	0.542895
		2	18.5158	32.8481	14.3322	0.884235	1	4.84805e-05	1	0.541775
NORMAL	N37	1	17.1616	27.6252	10.4635	-2.98449	1	0.000708221	1	7.91444
		2	17.2494	28.1704	10.9209	-2.52705	1	0.000515782	1	5.76392
NORMAL	N38	1	17.191	30.378	13.187	-0.260983	1	0.000107229	1	1.19829
		2	17.2429	30.2963	13.0534	-0.394638	1	0.000117638	1	1.31461
Treat	P1	1	16.966	29.5972	12.6312	-0.816828	2	0.00015763	2	1.76153
		2	16.7499	29.872	13.122	-0.325956	2	0.000112169	2	1.2535
Treat	P2	1	16.5074	29.0771	12.5697	-0.87829	2	0.00016449	2	1.8382
		2	16.8904	27.9469	11.0566	-2.39144	2	0.000469509	2	5.24681
Treat	P4	1	17.9838	30.1101	12.1263	-1.32167	2	0.000223672	2	2.49956
		2	17.9901	30.4333	12.4432	-1.00481	2	0.000179567	2	2.00668
Treat	P5	1	18.1388	33.906	15.7672	2.31922	2	1.79305e-05	2	0.200375
		2	17.9562	32.7446	14.7885	1.34045	2	3.53372e-05	2	0.394897
Treat	P6	1	16.686	33.2416	16.5556	3.10755	2	1.0382e-05	2	0.11602
		2	16.5619	34.1381	17.5762	4.12823	2	5.11713e-06	2	0.0571844
Treat	P7	1	16.2356	28.5094	12.2738	-1.17419	2	0.000201936	2	2.25666
		2	16.1175	26.6846	10.5671	-2.88086	2	0.000659134	2	7.36589
Treat	P8	1	15.6101	26.283	10.6728	-2.77516	2	0.00061257	2	6.84553
		2	15.275	25.6134	10.3383	-3.10969	2	0.000772428	2	8.63196
Treat	P9	1	17.946	27.9287	9.98273	-3.46527	2	0.000988321	2	11.0446
		2	17.7902	27.9926	10.2024	-3.24563	2	0.000848752	2	9.48489
Treat	P10	1				-13.448	2	.	2	.
		2			0	-13.448	2	.	2	.
Treat	P11	1			0	-13.448	2	.	2	.
		2			0	-13.448	2	.	2	.
Treat	P12	1			0	-13.448	2	.	2	.
		2			0	-13.448	2	.	2	.
Treat	P13	1			0	-13.448	2	.	2	.
		2			0	-13.448	2	.	2	.

## Sheet: STAR
Group	STAR	Replicate	GAPDH	Target	∆CT	∆∆CT	Group	2^-∆CT	Group	2^-∆∆CT			Normal	PCOS	Normal	PCOS
NORMAL	N2	1	17.4752	28.9572	11.482	-0.209969	1	0.000349594	1	1.15666		Mean	0.000643394	0.000969549	2.12873	3.20784
		2	17.446	29.0557	11.6097	-0.0822569	1	0.000319977	1	1.05867		SD	0.00109225	0.000480026	3.6138	1.58821
NORMAL	N3	1	16.7154	27.8179	11.1025	-0.589532	1	0.000454804	1	1.50476		SEM	0.000134446	9.7985e-05	0.444827	0.324192
		2	16.9706	28.0719	11.1013	-0.590733	1	0.000455183	1	1.50601
NORMAL	N4	1	21.0692	31.7242	10.655	-1.03704	1	0.000620209	1	2.05201
		2	20.8856	30.1426	9.25695	-2.43505	1	0.00163448	1	5.40783
NORMAL	N5	1	21.8137	29.0116	7.19787	-4.49413	1	0.00681122	1	22.5355
		2	21.3672	28.8998	7.53265	-4.15935	1	0.00540065	1	17.8685
NORMAL	N6	1	15.081	30.471	15.3899	3.69793	1	2.329e-05	1	0.0770572
		2	14.9486	30.8181	15.8695	4.17746	1	1.67039e-05	1	0.0552662
NORMAL	N7	1	17.9902	29.6681	11.6778	-0.0141588	1	0.000305225	1	1.00986
		2	17.578	29.9172	12.3393	0.647262	1	0.00019298	1	0.638491
NORMAL	N9	1	16.28	28.6266	12.3466	0.654571	1	0.000192005	1	0.635264
		2	16.4561	28.9594	12.5033	0.811334	1	0.000172235	1	0.569855
NORMAL	N11	1	20.7905	29.757	8.96653	-2.72547	1	0.00199896	1	6.61375
		2	21.2769	31.3674	10.0905	-1.60147	1	0.000917167	1	3.03453
NORMAL	N12	1	15.398	30.5488	15.1508	3.45877	1	2.74893e-05	1	0.0909509
		2	15.3549	30.9667	15.6119	3.91988	1	1.9969e-05	1	0.0660692
NORMAL	N13	1	17.6083	28.7604	11.152	-0.539954	1	0.00043944	1	1.45393
		2	17.8161	28.5345	10.7184	-0.973557	1	0.000593509	1	1.96368
NORMAL	N14	1	18.797	28.6589	9.86196	-1.83004	1	0.00107462	1	3.55547
		2	17.9575	29.5834	11.6259	-0.0661188	1	0.000316418	1	1.0469
NORMAL	N15	1	16.1904	28.6024	12.412	0.719974	1	0.000183495	1	0.607108
		2	16.7168	28.1766	11.4597	-0.232279	1	0.000355043	1	1.17469
NORMAL	N16	1	15.8807	28.3494	12.4687	0.77669	1	0.000176421	1	0.583704
		2	16.2654	28.2535	11.9881	0.29614	1	0.000246156	1	0.814428
NORMAL	N17	1	20.4398	32.2773	11.8376	0.145557	1	0.000273238	1	0.90403
		2	20.8287	31.326	10.4973	-1.19468	1	0.000691818	1	2.28894
NORMAL	N18	1	15.749	30.9866	15.081	3.38905	1	2.88505e-05	1	0.0954544
		2	16.0306	31.3309	14.9486	3.25663	1	3.16238e-05	1	0.10463
NORMAL	N19	1	14.7309	30.5053	15.081	3.38905	1	2.88505e-05	1	0.0954544
		2	14.7491	29.7594	14.9486	3.25663	1	3.16238e-05	1	0.10463
NORMAL	N20	1	17.246	27.9352	10.6892	-1.00275	1	0.000605642	1	2.00382
		2	17.9411	27.052	9.11087	-2.58113	1	0.00180865	1	5.98409
NORMAL	N21	1	15.8605	27.4427	11.5822	-0.109801	1	0.000326145	1	1.07908
		2	16.3108	28.293	11.9822	0.290176	1	0.000247176	1	0.817802
NORMAL	N23	1	15.1072	26.0945	10.9873	-0.704685	1	0.000492593	1	1.62979
		2	15.2741	25.9163	10.6422	-1.04979	1	0.000625715	1	2.07023
NORMAL	N24	1	19.3062	31.1063	11.8001	0.108104	1	0.000280424	1	0.927807
		2	19.3497	30.7043	11.3546	-0.337393	1	0.000381876	1	1.26347
NORMAL	N25	1	16.212	28.9435	12.7315	1.03954	1	0.000147036	1	0.486482
		2	16.7223	28.4938	11.7715	0.0794558	1	0.000286048	1	0.946415
NORMAL	N26	1	16.5104	28.5931	12.0827	0.390699	1	0.000230539	1	0.76276
		2	16.9352	28.2412	11.306	-0.385974	1	0.000394954	1	1.30674
NORMAL	N27	1	17.8724	26.8377	8.96531	-2.72669	1	0.00200066	1	6.61937
		2	17.5954	26.9966	9.40119	-2.29081	1	0.00147897	1	4.89331
NORMAL	N28	1	19.0838	30.5931	11.5093	-0.182696	1	0.000343047	1	1.135
		2	19.7115	31.1844	11.473	-0.219048	1	0.000351801	1	1.16397
NORMAL	N29	1	15.7333	28.7417	13.0084	1.31636	1	0.000121365	1	0.401548
		2	16.1912	28.6936	12.5025	0.810455	1	0.00017234	1	0.570202
NORMAL	N30	1	17.448	29.09	11.6421	-0.0499426	1	0.00031289	1	1.03522
		2	17.8574	29.6026	11.7452	0.0532335	1	0.000291295	1	0.963774
NORMAL	N32	1	16.5821	28.826	12.2439	0.55187	1	0.000206171	1	0.682135
		2	16.5584	28.7416	12.1832	0.491157	1	0.000215033	1	0.711454
NORMAL	N33	1	16.8417	28.8142	11.9725	0.28046	1	0.000248846	1	0.823329
		2	16.5897	28.3856	11.796	0.103969	1	0.000281229	1	0.93047
NORMAL	N34	1	19.1876	30.2185	11.031	-0.661042	1	0.000477915	1	1.58122
		2	19.6657	30.0922	10.4265	-1.26553	1	0.000726643	1	2.40416
NORMAL	N35	1	17.5955	31	13.4045	1.71249	1	9.22246e-05	1	0.305133
		2	18.1725	32.1202	13.9477	2.25565	1	6.32905e-05	1	0.209402
NORMAL	N36	1	18.6484	28.6055	9.95705	-1.73495	1	0.00100607	1	3.32867
		2	18.5158	28.4098	9.89394	-1.79806	1	0.00105106	1	3.47751
NORMAL	N37	1	17.9745	27.8141	9.83961	-1.85239	1	0.0010914	1	3.61099
		2	18.4496	27.9245	9.47491	-2.21709	1	0.0014053	1	4.64955
NORMAL	N38	1	17.191	29.8531	12.662	0.970025	1	0.000154295	1	0.510497
		2	17.2429	29.8335	12.5906	0.898574	1	0.000162129	1	0.536417
PCOS	P1	1	16.7493	27.4693	10.72	-0.972012	2	0.000592874	2	1.96157
		2	17.7551	27.7035	9.94842	-1.74358	2	0.00101211	2	3.34866
PCOS	P2	1	17.3033	28.3996	11.0963	-0.595688	2	0.000456749	2	1.51119
		2	17.03	28.6425	11.6125	-0.0795439	2	0.000319376	2	1.05668
PCOS	P4	1	17.8099	27.9127	10.1028	-1.58922	2	0.00090941	2	3.00886
		2	17.7643	27.1701	9.40574	-2.28626	2	0.00147432	2	4.87791
PCOS	P5	1	17.8553	28.0457	10.1904	-1.50163	2	0.000855842	2	2.83163
		2	17.8553	27.6725	9.81715	-1.87485	2	0.00110852	2	3.66762
PCOS	P6	1	16.3062	27.3221	11.0159	-0.676068	2	0.000482919	2	1.59778
		2	16.2001	26.9913	10.7912	-0.900794	2	0.000564317	2	1.86709
PCOS	P7	1	17.8053	26.9546	9.14928	-2.54272	2	0.00176113	2	5.82685
		2	17.9184	28.236	10.3176	-1.3744	2	0.000783597	2	2.5926
PCOS	P8	1	17.062	26.5651	9.5031	-2.1889	2	0.00137811	2	4.55958
		2	16.9266	26.7077	9.78112	-1.91088	2	0.00113655	2	3.76039
PCOS	P9	1	19.3827	28.8868	9.50409	-2.18791	2	0.00137716	2	4.55644
		2	19.902	29.0852	9.18324	-2.50876	2	0.00172016	2	5.6913
PCOS	P10	1	17.8419	29.2179	11.3759	-0.316067	2	0.000376273	2	1.24493
		2	17.8397	28.2982	10.4585	-1.23352	2	0.000710694	2	2.35139
PCOS	P11	1	18.8533	28.1016	9.24835	-2.44365	2	0.00164426	2	5.44016
		2	18.9724	28.0632	9.0908	-2.6012	2	0.00183399	2	6.06793
PCOS	P12	1	18.6454	29.6947	11.0493	-0.642705	2	0.000471879	2	1.56125
		2	18.5977	29.8802	11.2825	-0.409537	2	0.000401458	2	1.32826
PCOS	P13	1	18.5193	28.5836	10.0643	-1.6277	2	0.000933993	2	3.0902
		2	18.4493	28.4688	10.0194	-1.67256	2	0.000963495	2	3.18781

## Sheet: HSD11B1 
Group	HSD11B1	Replicate	GAPDH	Target	∆CT	∆∆CT	Group	2^-∆CT	Group	2^-∆∆CT			Normal	PCOS	Normal	PCOS
NORMAL	N2	1	17.4752	23.8573	6.38207	-1.05693	1	0.0119896	1	2.0805		Mean	0.00977861	0.0150342	1.69683	2.6088
		2	17.446	24.1544	6.70841	-0.730586	1	0.00956238	1	1.65931		SD	0.00928811	0.010759	1.61172	1.86695
NORMAL	N3	1	16.7154	23.4552	6.73978	-0.699221	1	0.00935674	1	1.62363		SEM	0.00114329	0.00219616	0.198389	0.38109
		2	16.9706	23.3824	6.41175	-1.02725	1	0.0117454	1	2.03813
NORMAL	N4	1	21.25	28.19	6.94	-0.499	1	0.00814426	1	1.41323
		2	21.45	28.05	6.6	-0.839	1	0.0103087	1	1.78881
NORMAL	N5	1	21.8137	28.3348	6.52106	-0.917945	1	0.0108885	1	1.88942
		2	21.3672	28.0259	6.65876	-0.780238	1	0.00989721	1	1.71741
NORMAL	N6	1	15.081	26.9801	11.899	4.46003	1	0.000261839	1	0.0454357
		2	14.9486	26.0596	11.1109	3.67194	1	0.000452142	1	0.078458
NORMAL	N7	1	17.9902	23.5252	5.53502	-1.90398	1	0.0215671	1	3.74244
		2	17.578	24.5252	6.94727	-0.491729	1	0.00810332	1	1.40613
NORMAL	N9	1	16.28	23.1838	6.90374	-0.535256	1	0.00835153	1	1.4492
		2	16.4561	22.9054	6.44934	-0.989665	1	0.0114434	1	1.98572
NORMAL	N11	1	20.7905	27.0176	6.22712	-1.21188	1	0.013349	1	2.31639
		2	21.2769	26.5701	5.29328	-2.14572	1	0.0255015	1	4.42514
NORMAL	N12	1	15.398	26.8655	11.4675	4.02845	1	0.000353144	1	0.0612794
		2	15.3549	26.302	10.9471	3.50812	1	0.000506511	1	0.0878923
NORMAL	N13	1	17.6083	22.6916	5.08321	-2.35579	1	0.0294987	1	5.11876
		2	17.8161	22.8475	5.0314	-2.4076	1	0.0305773	1	5.30592
NORMAL	N14	1	18.797	23.1104	4.31344	-3.12556	1	0.0502951	1	8.72746
		2	17.9575	23.1307	5.17316	-2.26584	1	0.0277156	1	4.80935
NORMAL	N15	1	16.1904	23.7785	7.5881	0.149097	1	0.00519703	1	0.901815
		2	16.7168	23.5869	6.87006	-0.56894	1	0.00854881	1	1.48343
NORMAL	N16	1	15.8807	23.0511	7.1704	-0.268602	1	0.00694217	1	1.20464
		2	16.2654	22.9806	6.71521	-0.723786	1	0.00951742	1	1.65151
NORMAL	N17	1	20.4398	29.0429	8.6031	1.1641	1	0.00257163	1	0.446242
		2	20.8287	29.3982	8.56948	1.13048	1	0.00263227	1	0.456764
NORMAL	N18	1	15.749	27.0556	11.3066	3.86757	1	0.000394804	1	0.0685084
		2	16.0306	26.8245	10.7939	3.35492	1	0.000563256	1	0.097739
NORMAL	N19	1	14.7309	25.868	11.1372	3.69816	1	0.000443999	1	0.077045
		2	14.7491	26	11.2509	3.81187	1	0.000410345	1	0.0712052
NORMAL	N20	1	17.246	23.0819	5.83587	-1.60313	1	0.0175077	1	3.03802
		2	17.9411	22.9336	4.99251	-2.44649	1	0.0314126	1	5.45088
NORMAL	N21	1	15.8605	23.3186	7.45805	0.0190536	1	0.00568725	1	0.98688
		2	16.3108	23.0322	6.72145	-0.717549	1	0.00947636	1	1.64439
NORMAL	N23	1	15.1072	21.6475	6.54037	-0.898632	1	0.0107437	1	1.8643
		2	15.2741	21.8334	6.55931	-0.879692	1	0.0106036	1	1.83998
NORMAL	N24	1	19.3062	28.9453	9.63909	2.20009	1	0.00125414	1	0.217624
		2	19.3497	28.1525	8.8028	1.3638	1	0.0022392	1	0.388557
NORMAL	N25	1	16.212	22.1574	5.94536	-1.49364	1	0.0162282	1	2.81599
		2	16.7223	22.8444	6.12208	-1.31692	1	0.0143572	1	2.49134
NORMAL	N26	1	16.5104	24.1825	7.67212	0.233119	1	0.004903	1	0.850793
		2	16.9352	24.5186	7.58341	0.144408	1	0.00521395	1	0.90475
NORMAL	N27	1	17.8724	23.3452	5.47282	-1.96618	1	0.0225174	1	3.90733
		2	17.5954	23.3362	5.74084	-1.69816	1	0.0186998	1	3.24488
NORMAL	N28	1	19.0838	26.7668	7.68309	0.24409	1	0.00486586	1	0.844348
		2	19.7115	26.6846	6.97309	-0.465913	1	0.00795961	1	1.38119
NORMAL	N29	1	15.7333	23.297	7.5637	0.124699	1	0.00528567	1	0.917196
		2	16.1912	23.2031	7.01194	-0.427058	1	0.0077481	1	1.34449
NORMAL	N30	1	17.448	26.4014	8.95346	1.51446	1	0.00201715	1	0.350027
		2	17.8574	25.9722	8.11477	0.675767	1	0.00360754	1	0.625999
NORMAL	N32	1	16.5821	23.9424	7.36025	-0.0787476	1	0.00608616	1	1.0561
		2	16.5584	24.3029	7.74447	0.305471	1	0.00466318	1	0.809178
NORMAL	N33	1	16.8417	23.7419	6.90018	-0.538825	1	0.00837221	1	1.45279
		2	16.5897	23.5152	6.92557	-0.513432	1	0.00822615	1	1.42744
NORMAL	N34	1	19.1876	26.4385	7.25099	-0.188008	1	0.00656499	1	1.13919
		2	19.6657	26.7491	7.08338	-0.35562	1	0.00737378	1	1.27954
NORMAL	N35	1	17.5955	26.2266	8.63108	1.19208	1	0.00252223	1	0.437671
		2	18.1725	26.0247	7.85213	0.413133	1	0.00432785	1	0.750991
NORMAL	N36	1	18.6484	25.9545	7.30607	-0.132926	1	0.00631906	1	1.09652
		2	18.5158	25.8028	7.28694	-0.152062	1	0.00640344	1	1.11116
NORMAL	N37	1	17.9745	24.5449	6.57038	-0.868623	1	0.0105225	1	1.82592
		2	18.4496	24.0711	5.62154	-1.81746	1	0.0203118	1	3.52461
NORMAL	N38	1	17.191	26.0528	8.86181	1.42281	1	0.00214946	1	0.372984
		2	17.2429	26.1199	8.87695	1.43795	1	0.00212703	1	0.369093
Treat	P1	1	16.7493	22.9974	6.24809	-1.19091	2	0.0131564	2	2.28297
		2	17.7551	22.79	5.03489	-2.40411	2	0.0305032	2	5.29307
Treat	P2	1	17.3033	22.5255	5.22222	-2.21678	2	0.0267889	2	4.64854
		2	17.5621	22.4362	4.87411	-2.56489	2	0.0340994	2	5.91709
Treat	P4	1	17.8099	26.561	8.75108	1.31208	2	0.00232094	2	0.402741
		2	17.7643	25.9345	8.17016	0.731158	2	0.00347166	2	0.60242
Treat	P5	1	17.8553	25.9983	8.14301	0.704015	2	0.0035376	2	0.613861
		2	17.8553	25.8754	8.02006	0.581058	2	0.00385232	2	0.668474
Treat	P6	1	16.3062	24.8969	8.59069	1.15169	2	0.00259385	2	0.450097
		2	16.2001	25.1463	8.94623	1.50723	2	0.00202729	2	0.351785
Treat	P7	1	17.8053	24.2843	6.47893	-0.96007	2	0.0112111	2	1.9454
		2	17.9184	24.2697	6.35131	-1.08769	2	0.012248	2	2.12534
Treat	P8	1	17.062	22.2722	5.2102	-2.2288	2	0.027013	2	4.68743
		2	16.9266	22.3707	5.44411	-1.99489	2	0.0229699	2	3.98586
Treat	P9	1	19.3827	25.2676	5.88491	-1.55409	2	0.0169226	2	2.93649
		2	19.902	25.4184	5.5164	-1.9226	2	0.0218473	2	3.79105
Treat	P10	1	17.8419	23.6039	5.76193	-1.67707	2	0.0184283	2	3.19778
		2	17.8397	23.4197	5.57999	-1.85901	2	0.0209053	2	3.62759
Treat	P11	1	18.8533	23.9848	5.13157	-2.30743	2	0.0285261	2	4.95
		2	18.9724	23.9809	5.00852	-2.43048	2	0.0310661	2	5.39074
Treat	P12	1	18.6454	25.9934	7.34801	-0.0909909	2	0.00613803	2	1.0651
		2	18.5977	26.2437	7.64597	0.206966	2	0.00499269	2	0.866358
Treat	P13	1	18.5193	25.3244	6.80513	-0.633874	2	0.00894238	2	1.55173
		2	18.4493	25.5557	7.10633	-0.332665	2	0.00725738	2	1.25934

## Sheet: HSD11B2
Group	HSD11B2	Replicate	GAPDH	Target	∆CT	∆∆CT	Group	2^-∆CT	Group	2^-∆∆CT			Normal	PCOS	Normal	PCOS
NORMAL	N2	1	17.4752	25.3575	7.88232	-0.307678	1	0.00423823	1	1.23771		Mean	0.00544305	0.00884321	1.58956	2.58253
		2	17.446	25.5109	8.0649	-0.125099	1	0.00373442	1	1.09058		SD	0.00550014	0.00649495	1.60623	1.89676
NORMAL	N3	1	16.7154	24.6232	7.90779	-0.282215	1	0.00416408	1	1.21606		SEM	0.00067702	0.00132578	0.197714	0.387174
		2	16.9706	24.5159	7.54527	-0.644731	1	0.00535362	1	1.56345
NORMAL	N4	1	21.25	27.1	5.85	-2.34	1	0.017337	1	5.06303
		2	21.45	26.6	5.15	-3.04	1	0.0281641	1	8.22491
NORMAL	N5	1	21.8137	27.3041	5.49043	-2.69957	1	0.0222442	1	6.49609
		2	21.3672	28.3409	6.97373	-1.21627	1	0.00795605	1	2.32345
NORMAL	N6	1	15.081	25.2394	10.1583	1.96831	1	0.000875075	1	0.255553
		2	14.9486	25.0379	10.0893	1.89927	1	0.000917967	1	0.268079
NORMAL	N7	1	17.9902	26.2762	8.28603	0.0960298	1	0.00320373	1	0.935604
		2	17.578	26.3512	8.77319	0.583191	1	0.00228563	1	0.667486
NORMAL	N9	1	16.28	24.627	8.34693	0.15693	1	0.00307131	1	0.896932
		2	16.4561	24.9544	8.49834	0.308337	1	0.00276532	1	0.807572
NORMAL	N11	1	20.7905	28.2332	7.44277	-0.747228	1	0.00574781	1	1.67856
		2	21.2769	28.4436	7.16678	-1.02322	1	0.0069596	1	2.03245
NORMAL	N12	1	15.398	27.2275	11.8295	3.63951	1	0.000274765	1	0.0802412
		2	15.3549	26.5754	11.2205	3.03049	1	0.000419079	1	0.122386
NORMAL	N13	1	17.6083	24.5887	6.98037	-1.20963	1	0.00791952	1	2.31278
		2	17.8161	24.7501	6.93402	-1.25598	1	0.00817806	1	2.38829
NORMAL	N14	1	18.797	24.2164	5.41947	-2.77053	1	0.0233656	1	6.82358
		2	17.9575	24.7501	6.79257	-1.39743	1	0.00902053	1	2.63432
NORMAL	N15	1	16.1904	23.6674	7.47701	-0.712993	1	0.00561302	1	1.6392
		2	16.7168	23.6566	6.93975	-1.25025	1	0.00814567	1	2.37883
NORMAL	N16	1	15.8807	23.2387	7.358	-0.832003	1	0.00609568	1	1.78016
		2	16.2654	23.0209	6.75547	-1.43453	1	0.00925554	1	2.70295
NORMAL	N17	1	20.4398	27.5832	7.14349	-1.04651	1	0.00707287	1	2.06553
		2	20.8287	27.924	7.09531	-1.09469	1	0.00731303	1	2.13567
NORMAL	N18	1	15.749	26.9654	11.2164	3.02641	1	0.000420267	1	0.122733
		2	16.0306	26.9654	10.9348	2.74483	1	0.000510843	1	0.149184
NORMAL	N19	1	14.7309	25.6865	10.9556	2.76559	1	0.000503545	1	0.147053
		2	14.7491	25.3485	10.5994	2.40935	1	0.000644581	1	0.188241
NORMAL	N20	1	17.246	24.792	7.54602	-0.643981	1	0.00535084	1	1.56264
		2	17.9411	25.1906	7.24944	-0.940557	1	0.00657204	1	1.91927
NORMAL	N21	1	15.8605	23.9354	8.07483	-0.115167	1	0.0037088	1	1.0831
		2	16.3108	24.3027	7.99189	-0.198108	1	0.00392827	1	1.14719
NORMAL	N23	1	15.1072	22.7845	7.67738	-0.512623	1	0.00488517	1	1.42664
		2	15.2741	23.1266	7.8525	-0.3375	1	0.00432675	1	1.26357
NORMAL	N24	1	19.3062	28.3611	9.05484	0.864842	1	0.00188027	1	0.549107
		2	19.3497	28.437	9.08729	0.897288	1	0.00183846	1	0.536895
NORMAL	N25	1	16.212	25.6317	9.41969	1.22969	1	0.00146013	1	0.42641
		2	16.7223	25.5613	8.839	0.649003	1	0.00218371	1	0.637721
NORMAL	N26	1	16.5104	24.3027	7.7923	-0.397697	1	0.00451111	1	1.3174
		2	16.9352	24.3837	7.44852	-0.741479	1	0.00572495	1	1.67189
NORMAL	N27	1	17.8724	23.9187	6.04626	-2.14374	1	0.015132	1	4.41908
		2	17.5954	23.7288	6.13344	-2.05656	1	0.0142446	1	4.15994
NORMAL	N28	1	19.0838	28.0013	8.91759	0.727589	1	0.00206794	1	0.603912
		2	19.7115	27.7899	8.0784	-0.1116	1	0.00369964	1	1.08043
NORMAL	N29	1	15.7333	24.5282	8.79489	0.60489	1	0.00225151	1	0.657521
		2	16.1912	24.592	8.40087	0.210866	1	0.00295861	1	0.864019
NORMAL	N30	1	17.448	28.0293	10.5814	2.39136	1	0.00065267	1	0.190603
		2	17.8574	27.9258	10.0684	1.8784	1	0.000931346	1	0.271986
NORMAL	N32	1	16.5821	24	7.4179	-0.772104	1	0.00584778	1	1.70776
		2	16.5584	25	8.44157	0.25157	1	0.0028763	1	0.839982
NORMAL	N33	1	16.8417	24.8597	8.01793	-0.172065	1	0.00385799	1	1.12667
		2	16.5897	26.0811	9.49143	1.30143	1	0.00138929	1	0.405723
NORMAL	N34	1	19.1876	26.7149	7.52735	-0.662649	1	0.00542053	1	1.58299
		2	19.6657	26.7962	7.13045	-1.05955	1	0.0071371	1	2.08429
NORMAL	N35	1	17.5955	27.5429	9.94739	1.75739	1	0.00101283	1	0.295783
		2	18.1725	27.7904	9.61786	1.42786	1	0.00127272	1	0.371681
NORMAL	N36	1	18.6484	26.1962	7.54777	-0.642229	1	0.00534434	1	1.56074
		2	18.5158	25.8702	7.35437	-0.83563	1	0.00611102	1	1.78464
NORMAL	N37	1	17.9745	28.2029	10.2284	2.03845	1	0.000833549	1	0.243426
		2	18.4496	27.9348	9.48522	1.29522	1	0.00139529	1	0.407474
NORMAL	N38	1	17.191	24.2849	7.09391	-1.09609	1	0.00732017	1	2.13775
		2	17.2429	24.3324	7.08946	-1.10054	1	0.00734276	1	2.14435
Treat	P1	1	16.7493	25.4382	8.68886	0.49886	2	0.00242322	2	0.707666
		2	17.7551	25.9354	8.18029	-0.00971169	2	0.00344737	2	1.00675
Treat	P2	1	17.3033	24.706	7.40271	-0.787288	2	0.00590965	2	1.72583
		2	17.7551	25.4382	7.68306	-0.50694	2	0.00486596	2	1.42103
Treat	P4	1	17.8099	24.0828	6.27288	-1.91712	2	0.0129323	2	3.77668
		2	17.7643	23.8582	6.09383	-2.09617	2	0.0146411	2	4.27572
Treat	P5	1	17.8553	25.6525	7.79722	-0.392776	2	0.00449575	2	1.31292
		2	17.8553	25.535	7.67967	-0.510326	2	0.00487739	2	1.42437
Treat	P6	1	16.3062	22.4706	6.16438	-2.02562	2	0.0139424	2	4.07167
		2	16.2001	22.5556	6.35545	-1.83455	2	0.0122129	2	3.56659
Treat	P7	1	17.8053	25.5121	7.70673	-0.483272	2	0.00478678	2	1.39791
		2	17.9184	26.0763	8.15787	-0.0321326	2	0.00350136	2	1.02252
Treat	P8	1	17.062	23.2264	6.16438	-2.02562	2	0.0139424	2	4.07167
		2	16.9266	22.9016	5.975	-2.215	2	0.0158981	2	4.64281
Treat	P9	1	19.3827	25.1201	5.73732	-2.45268	2	0.0187454	2	5.47434
		2	19.902	25.0901	5.18814	-3.00186	2	0.0274293	2	8.01032
Treat	P10	1	17.8419	25.3884	7.54645	-0.643547	2	0.00534923	2	1.56216
		2	17.8397	25.4817	7.64204	-0.547956	2	0.00500628	2	1.46201
Treat	P11	1	18.8533	27.3925	8.53919	0.349186	2	0.00268812	2	0.785027
		2	18.9724	27.0596	8.0872	-0.102798	2	0.00367714	2	1.07385
Treat	P12	1	18.6454	26.9633	8.31792	0.127921	2	0.00313369	2	0.915149
		2	18.5977	26.9022	8.30442	0.114422	2	0.00316315	2	0.923752
Treat	P13	1	18.5193	24.6681	6.14887	-2.04113	2	0.0140931	2	4.11568
		2	18.4493	24.9459	6.49654	-1.69346	2	0.0110751	2	3.23431

[truncated: 4 more sheets: CYP21A2, HSD17B5, HSD17B12, CYP19]
